# Supplementary material for: High Antitumor Activity of the Dual Topoisomerase Inhibitor P8-D6 in Breast Cancer
Source: Cancers (Basel). 2021 Dec 21;14(1):2. doi: 10.3390/cancers14010002 (PMC8750241; doi:10.3390/cancers14010002)
Supplement: Supplementary file 1 [file cancers-14-00002-s001.zip]

Archive with 1 entries (1 files):
- cancers-1517238-supplementary.pdf
